# Supplementary material for: Bypassing pan-enterovirus host factor PLA2G16
Source: Nat Commun. 2019 Jul 18;10:3171. doi: 10.1038/s41467-019-11256-z (PMC6639302; doi:10.1038/s41467-019-11256-z)
Supplement: Supplementary file 4 — Source Data [file 41467_2019_11256_MOESM4_ESM.xlsx]

## Sheet: Fig 1a
## Date: Mon Feb 15 10:35:29 EST 2016
## Screenname : PV-EV67-SLC25A1null
##
##
## Output file from haploid enrichment screen analysis script analyze_enrichment.sh
##
## NM=number of mutations in positively selected populations of HAP1 cells, TNM=Total number of mutations in enriched population minus mutations in associated gene
## CT=number of mutations in non-selected control populations, TCT=Total number of mutations in control population minus mutations in associted gene
## Pv=Fisher exact P-value, FCPv=FDR Corrected P-value
## CCT=CT Corrected for zeros, TCTC=TCT Corrected (for zeros)
## TI=Total Insertions (NM+CCT), MI=mutation index (NM/TNM)/(CCT/TCTC)
##
##
Gene	CT	TCT	CCT	CTCT	NM	TNM	Pv	FCPv	TI	MI
SACM1L	103	2164225	103	2164225	300	96391	2.12098920829798e-315	2.45E-311	403	65.3958
B3GAT3	109	2164219	109	2164219	450	96241	2.23e-308	5.14e-305	559	92.8383
UGDH	178	2164150	178	2164150	393	96298	2.23e-308	5.14e-305	571	49.6184
EXT1	410	2163918	410	2163918	1090	95601	2.23e-308	5.14e-305	1500	60.1757
NDST1	67	2164261	67	2164261	292	96399	2.23e-308	5.14e-305	359	97.8465
EXTL3	228	2164100	228	2164100	314	96377	2.35e-276	4.52e-273	542	30.9242
FAM20B	263	2164065	263	2164065	299	96392	5.59e-248	9.22e-245	562	25.5238
B3GALT6	35	2164293	35	2164293	163	96528	1.35e-185	1.95e-182	198	104.42
EXT2	57	2164271	57	2164271	166	96525	2.9e-175	3.72e-172	223	65.2988
TM9SF2	59	2164269	59	2164269	153	96538	4.22e-158	4.88e-155	212	58.137
UGP2	645	2163683	645	2163683	278	96413	6.91e-150	7.25e-147	923	9.6726
SLC35B2	19	2164309	19	2164309	122	96569	6.33e-145	6.09e-142	141	143.909
B4GALT7	30	2164298	30	2164298	121	96570	2.34e-135	2.08e-132	151	90.3939
UXS1	60	2164268	60	2164268	121	96570	8.59e-119	7.09e-116	181	45.1963
XYLT2	17	2164311	17	2164311	98	96593	2.8e-115	2.16e-112	115	129.167
SP1	237	2164091	237	2164091	144	96547	5.12e-94	3.7e-91	381	13.6192
GLG1	412	2163916	412	2163916	165	96526	7.15e-86	4.86e-83	577	8.97807
SDC1	46	2164282	46	2164282	72	96619	5.13e-67	3.29e-64	118	35.0611
WDR7	274	2164054	274	2164054	109	96582	4.12e-57	2.5e-54	383	8.91349
NUDT2	371	2163957	371	2163957	119	96572	4.9e-54	2.83e-51	490	7.18738

## Sheet: Fig 1c
	not normalized						normalized to mock
	947
	conc.	Heparin		LMWH			Heparin		average	LMWH		average
	0	662	573	868	851		107.206	92.7935	100	100.989	99.0111	100
	0.04	153	151	745	644		24.7773	24.4534	24.6154	86.6783	74.9273	80.8028
	0.2	10	21	309	223		1.61943	3.40081	2.51012	35.9511	25.9453	30.9482
	1	17	15	124	92		2.75304	2.42915	2.59109	14.427	10.7039	12.5654
	5	5	5	24	17		0.809717	0.809717	0.809717	2.79232	1.97789	2.38511
	25	6	2	3	2		0.97166	0.323887	0.647773	0.34904	0.232693	0.290867
	Fermon
	conc.	Heparin		LMWH			Heparin			LMWH
	0	802	898	528	741		94.3529	105.647	100	83.2151	116.785	100
	0.04	823	861	489	804		96.8235	101.294	99.0588	77.0686	126.714	101.891
	0.2	891	771	586	703		104.824	90.7059	97.7647	92.3562	110.796	101.576
	1	833	746	652	715		98	87.7647	92.8824	102.758	112.687	107.723
	5	696	669	659	602		81.8824	78.7059	80.2941	103.861	94.8779	99.3696
	25	354	383	359	334		41.6471	45.0588	43.3529	56.58	52.6399	54.6099

## Sheet: Fig 1d
	not normalized						normalized
	947	mock	NA	NaClO3	NA + NaClO3		947	mock	NA	NaClO3	NA + NaClO3
		551	37	184	2			98.7455	6.63082	32.9749	0.358423
		579	35	224	0			103.763	6.2724	40.1434	0
		544	63	195	2			97.491	11.2903	34.9462	0.358423
			58						10.3943
							average	100	8.64695	36.0215	0.238949
							st.dev.	3.31904	2.5654	3.70322	0.206936
							s.e.m.	1.91625	1.2827	2.13806	0.119474
	Fermon	mock	NA	NaClO3	NA + NaClO3		Fermon	mock	NA	NaClO3	NA + NaClO3
		406	1	267	1			105.546	0.259965	69.4107	0.259965
		337	0	293	1			87.6083	0	76.1698	0.259965
		411	0	243	1			106.846	0	63.1716	0.259965
					1						0.259965
							average	100	0.0866551	69.5841	0.259965
							st.dev.	10.7512	0.150091	6.50087	0
							s.e.m.	6.20719	0.0866551	3.75328	0

## Sheet: Fig 2b
				infected cells per field					percentage of mock				Average	SD	SEM
	947	WT	mock	425	623	550	561		78.7402	115.424	101.899	103.937	100	15.3729	7.68647
			NA	145	159	144	176		26.8643	29.4581	26.679	32.6077	28.9023	2.77701	1.3885
			chlorate	87	106	107	131		16.1186	19.6387	19.824	24.2705	19.9629	3.33959	1.6698
			NA + chlorate	3	1	1	0		0.555813	0.185271	0.185271	0	0.231589	0.233128	0.116564
		PLA	mock	344	370	379	403		63.7332	68.5503	70.2177	74.6642	69.2913	4.51545	2.25772
			NA	181	171	174	158		33.534	31.6813	32.2371	29.2728	31.6813	1.78348	0.891742
			chlorate	34	27	19	35		6.29921	5.00232	3.52015	6.48448	5.32654	1.37296	0.686482
			NA + chlorate	0	0	0	1		0	0	0	0.185271	0.0463177	0.0926355	0.0463177

## Sheet: Fig 2d
	not normalized							normalized
														average	stdev.	s.e.m.
	2042	mock		303	399	292		2042	mock		91.4487	120.423	88.1288	100	17.7642	10.2561
		NA		0	0	1			NA		0	0	0.301811	0.100604	0.174251	0.100604
		LMWH		250	309	301			LMWH		75.4527	93.2596	90.8451	86.5191	9.65952	5.57693
	2042-m/7	mock		565	567	668		2042-m/7	mock		94.1667	94.5	111.333	100	9.81637	5.66748
		NA		36	55	45			NA		6	9.16667	7.5	7.55556	1.58406	0.91456
		LMWH		8	5	5			LMWH		1.33333	0.833333	0.833333	1	0.288675	0.166667
		LMWH + NA		2	1	0			LMWH + NA		0.333333	0.166667	0	0.166667	0.166667	0.096225
	Fermon	mock		819	753	782		Fermon	mock		104.376	95.9643	99.6602	100	4.21589	2.43405
		NA		0	1	1			NA		0	0.127443	0.127443	0.0849618	0.073579	0.0424809
		LMWH		534	607	580			LMWH		68.0544	77.3577	73.9167	73.1096	4.70388	2.71579
	947	mock		559	537	555		947	mock		101.575	97.5772	100.848	100	2.12942	1.22942
		NA		49	26	54			NA		8.90369	4.72441	9.81224	7.81345	2.71348	1.56663
		LMWH		2	6	3			LMWH		0.363416	1.09025	0.545124	0.666263	0.378255	0.218386
	CV-B3	mock		317	296	271		CV-B3	mock		107.579	100.452	91.9683	100	7.81526	4.51214
		NA		259	367	288			NA		87.8959	124.548	97.7376	103.394	18.9691	10.9518
		LMWH		242	208	251			LMWH		82.1267	70.5882	85.181	79.2986	7.69647	4.44356

## Sheet: Fig 3a
	not normalized				normalized
		BafA1 (nM)				BafA1 (nM)
	947	0	200		947	0	200
		439	302			108.574	74.6908
		410	343			101.401	84.831
		364	305			90.0247	75.4328
	2042-4/7	0	200		2042-4/7	0	200
		46	2			97.8723	4.25532
		44	2			93.617	4.25532
		51	3			108.511	6.38298
	2042	0	200		2042	0	200
		176	49			117.595	32.7394
		148	50			98.8864	33.4076
		125	53			83.5189	35.412
	CV-B3	0	200		CV-B3	0	200
		271	221			99.3888	81.0513
		280	268			102.689	98.2885
		267	227			97.9218	83.2518

## Sheet: Fig 3b
	not normalized								normalized
	time at 48 °C (min)	0	1	5	30	90	270
	947	168	211	159	114	56	22		70.4895	88.5315	66.7133	47.8322	23.4965	9.23077
		247	194	193	111	74	17		103.636	81.3986	80.979	46.5734	31.049	7.13287
		300	286	164	169	76	21		125.874	120	68.8112	70.9091	31.8881	8.81119
		238.333	230.333	172	131.333	68.6667	20
	2042-4/7	249	223	181	90	15	1		96.7617	86.658	70.3368	34.9741	5.82902	0.388601
		267	237	232	99	30	3		103.756	92.0984	90.1554	38.4715	11.658	1.1658
		256	195	152	88	26	0		99.4819	75.7772	59.0674	34.1969	10.1036	0
		257.333	218.333	188.333	92.3333	23.6667	1.33333
	2042	149	191	79	51	32	0		87.6471	112.353	46.4706	30	18.8235	0
		203	178	71	33	23	1		119.412	104.706	41.7647	19.4118	13.5294	0.588235
		158	118	83	49	29	2		92.9412	69.4118	48.8235	28.8235	17.0588	1.17647
		170	162.333	77.6667	44.3333	28	1

## Sheet: Fig 3c
		sICAM-5
	947	0	100	200
		179	75	68
		135	70	53
		177	58	61
		193		70
	2042-4/7	0	100	200
		93	103	95
		90	95	125
		133	97	99
		115	82	102
	2042	0	100	200
		226	278	249
		268	280	240
		205	257	281
		247	229	279

## Sheet: Fig 3d
	not normalized				normalized
	947	mock	ICAM-5-KO		947	mock	ICAM-5-KO
		38	7			107.042	19.7183
		47	3			132.394	8.4507
		30	4			84.507	11.2676
		27	8			76.0563	22.5352
			10				28.169
			3				8.4507
			8				22.5352
	2042	mock	ICAM-5-KO		2042	mock	ICAM-5-KO
		92	27			77.8013	22.833
		123	39			104.017	32.981
		152	51			128.541	43.129
		106	28			89.6406	23.6786
	2042-4/7	mock	ICAM-5-KO		2042-4/7	mock	ICAM-5-KO
		275	99			81.6024	29.3769
		366	124			108.605	36.7953
		240	107			71.2166	31.7507
		467	91			138.576	27.003

## Sheet: Fig 4d
			Full particles			Empty particles			Total particles			Percentage (empty) /%
		Count 1	Count 2	Count 3	Count 1	Count 2	Count 3	Count 1	Count 2	Count 3	Count 1	Count 2	Count 3	Mean percentage	Standard deviation
	Dataset #1	2323	2334	2352	1207	1184	1187	3530	3518	3539	34.1926	33.6555	33.5405	33.7962	0.348079
	Dataset #2	3067	3038	3061	410	408	403	3477	3446	3464	11.7918	11.8398	11.6339	11.7552	0.107701
	Dataset #3	936	839	919	2095	2082	2076	3031	2921	2995	69.1191	71.277	69.3155	69.9039	1.19319
	Dataset #4	635	599	655	2244	2233	2281	2879	2832	2936	77.9437	78.8489	77.6907	78.1611	0.608901

[truncated: 11 more sheets: Fig 4g, Fig 4h, Fig S1a, Fig S1b, Fig S1c, Fig S1d, Fig S2d, Fig S2e, Fig S2f, Fig S3a, Fig S3c]
